# Supplementary material for: Wet-Spun Polycaprolactone Scaffolds Provide Customizable Anisotropic Viscoelastic Mechanics for Engineered Cardiac Tissues
Source: Polymers (Basel). 2022 Oct 28;14(21):4571. doi: 10.3390/polym14214571 (PMC9657938; doi:10.3390/polym14214571)
Supplement: Supplementary file 1 [file polymers-14-04571-s001.zip]

Archive with 1 entries (1 files):
- polymers-1972056-supplementary.pdf
